# Supplementary material for: Hepatoprotective Effect of Carob Pulp Flour (Ceratonia siliqua L.) Extract Obtained by Optimized Microwave-Assisted Extraction
Source: Pharmaceutics. 2022 Mar 17;14(3):657. doi: 10.3390/pharmaceutics14030657 (PMC8950939; doi:10.3390/pharmaceutics14030657)
Supplement: Supplementary file 1 [file pharmaceutics-14-00657-s001.zip]

Archive with 1 entries (1 files):
- pharmaceutics-1611703-supplementary.pdf
